# Supplementary material for: MKRN3 Interacts With Several Proteins Implicated in Puberty Timing but Does Not Influence GNRH1 Expression
Source: Front Endocrinol (Lausanne). 2019 Feb 8;10:48. doi: 10.3389/fendo.2019.00048 (PMC6375840; doi:10.3389/fendo.2019.00048)
Supplement: Supplementary file 2 [file Data_Sheet_2.xlsx]

## Sheet: 2.2.1 Supplementary table 1
S.No	Component	Sequence
1	Del 1 guide 1	GTGGAAAGGACGAAACACC GGAGGTTCTGGCACCATTTC GGTTTTAGAGCTAGAAATAG
2	Del 1 guide 2	GTGGAAAGGACGAAACACC GGCCCTGCCACATGCGGCAA GGTTTTAGAGCTAGAAATAG
3	Del 2 guide 3	GTGGAAAGGACGAAACACC GATTCGCACGACCTTTCTGG GGTTTTAGAGCTAGAAATAG
4	Del 2 guide 4	GTGGAAAGGACGAAACACC TTACAAGCATGAATACCCT GGTTTTAGAGCTAGAAATAG
5	5ptailedU6promFw_F	GTAAAACGACGGCCAGTGAGGGCCTATTTCCCATGATTC
6	U6promRv_R	GGTGTTTCGTCCTTTCCAC
7	TermRv80bp	AAAAAAAGCACCGACTCGGTGCCACTTTTTCAAGTTGATAACGGACTAGCCTTATTTTAACTTGCTATTTCTAGCTCTAAAAC
8	Term80Fw_F	GTTTTAGAGCTAGAAATAGCAAG
9	3pTailedTerm80bpRv_R	AGGAAACAGCTATGACCATGAAAAAAAGCACCGACTCGGTGCCAC

## Sheet: 2.2.2 Supplementary table 2
S.No	Name	Sequence (5' to 3')	Gene	Size
1	NGS_F	TAATGCCTTGCTGGTGAAAA	MKRN3	3157 bp
2	NGS_R	AGGTGGCTAAACTGCATAGGA	MKRN3
3	gDNA Screening PCR_F	GGAACACACAGTCAGAGGGA	MKRN3	1566 bp
4	gDNA Screening PCR_R	GAAGGAGCTTGTCGTGCTTC	MKRN3
5	cDNA Screening PCR/Del 1_F	AAAGAGATGCACACTTCCCC	MKRN3	305 bp
6	cDNA Screening PCR/Del 1_R	TGGAGCTACAGGGAAGGGG	MKRN3
7	cDNA Screening PCR/Del 2_F	CTTCCCTGTAGCTCCAGTCC	MKRN3	1235 bp
8	cDNA Screening PCR/Del 2_R	GAAGGAGCTTGTCGTGCTTC	MKRN3
9	qPCR_F	TGCCCAGTTTCCTCTTCAAT	GNRH1	109 bp
10	qPCR_R	GTCAACTGGCAGAAACCCAA	GNRH1
11	qPCR_F	ACTCCCAGCCTGCTTCATAC	PPIG/CycG	139 bp
12	qPCR_R	TACGTCTGAAACGATCCCTTG	PPIG/CycG
13	qPCR_F	CTGCTCTTCCTCAATCAATGG	OTX1	164 bp
14	qPCR_R	ACCCTGACTTGTCTGTTTCC	OTX1
15	qPCR_F	CAAAGTGAGACCTGCCAAAAAGA	OTX2	179 bp
16	qPCR_R	TGGACAAGGGATCTGACAGTG	OTX2
	F = Forward primer
	R = Reverse primer

## Sheet: 2.2.3 Supplementary table 3
Antigen	Supplier	Catalog#	Species	Dilution
GNRH1	Gift from Erik Hrabovszky	1018	Guinea pig	1 to 16000
Secondary Antibodies
Donkey anti-guinea pig Antibody-CF™ 488	Sigma-Aldrich	SAB4600033	Donkey	1 to 1000

## Sheet: 2.2.4 Supplementary table 4
Bait Protein	Prey Protein	Prey or Bait	Gene names (primary )	Entry name	Protein names	Length	MKRN3_Sample_1	MKRN3_Sample_2	MKRN3_Sample_3	Purification Method
Q13064	Q9UPQ9	Prey	TNRC6B	TNR6B_HUMAN	Trinucleotide repeat-containing gene 6B protein	1833	14	14	12	BioID
Q13064	A5YKK6	Prey	CNOT1	CNOT1_HUMAN	CCR4-NOT transcription complex subunit 1 (CCR4-associated factor 1) (Negative regulator of transcription subunit 1 homolog) (NOT1H) (hNOT1)	2376	15	16	10	BioID
Q13064	O15234	Prey	CASC3	CASC3_HUMAN	Protein CASC3 (Cancer susceptibility candidate gene 3 protein) (Metastatic lymph node gene 51 protein) (MLN 51) (Protein barentsz) (Btz)	703	19	19	17	BioID
Q13064	O15234	Prey	CASC3	CASC3_HUMAN	Protein CASC3 (Cancer susceptibility candidate gene 3 protein) (Metastatic lymph node gene 51 protein) (MLN 51) (Protein barentsz) (Btz)	703	13	9	9	AP-MS
Q13064	O43432	Prey	EIF4G3	IF4G3_HUMAN	Eukaryotic translation initiation factor 4 gamma 3 (eIF-4-gamma 3) (eIF-4G 3) (eIF4G 3) (eIF-4-gamma II) (eIF4GII)	1585	73	74	72	BioID
Q13064	O43432	Prey	EIF4G3	IF4G3_HUMAN	Eukaryotic translation initiation factor 4 gamma 3 (eIF-4-gamma 3) (eIF-4G 3) (eIF4G 3) (eIF-4-gamma II) (eIF4GII)	1585	2	4	2	AP-MS
Q13064	O43813	Prey	LANCL1	LANC1_HUMAN	LanC-like protein 1 (40 kDa erythrocyte membrane protein) (p40)	399	5	4	6	AP-MS
Q13064	O75179	Prey	ANKRD17	ANR17_HUMAN	Ankyrin repeat domain-containing protein 17 (Gene trap ankyrin repeat protein) (Serologically defined breast cancer antigen NY-BR-16)	2603	26	25	18	BioID
Q13064	P04899	Prey	GNAI2	GNAI2_HUMAN	Guanine nucleotide-binding protein G(i) subunit alpha-2 (Adenylate cyclase-inhibiting G alpha protein)	355	7	6	6	AP-MS
Q13064	P06730	Prey	EIF4E	IF4E_HUMAN	Eukaryotic translation initiation factor 4E (eIF-4E) (eIF4E) (eIF-4F 25 kDa subunit) (mRNA cap-binding protein)	217	1	2	1	AP-MS
Q13064	P06753	Prey	TPM3	TPM3_HUMAN	Tropomyosin alpha-3 chain (Gamma-tropomyosin) (Tropomyosin-3) (Tropomyosin-5) (hTM5)	285	4	5	4	AP-MS
Q13064	P06753	Prey	TPM3	TPM3_HUMAN	Tropomyosin alpha-3 chain (Gamma-tropomyosin) (Tropomyosin-3) (Tropomyosin-5) (hTM5)	285	3	2	3	BioID
Q13064	P08754	Prey	GNAI3	GNAI3_HUMAN	Guanine nucleotide-binding protein G(k) subunit alpha (G(i) alpha-3)	354	16	11	11	AP-MS
Q13064	P09496	Prey	CLTA	CLCA_HUMAN	Clathrin light chain A (Lca)	248	2	2	6	AP-MS
Q13064	P0CB38	Prey	PABPC4L	PAB4L_HUMAN	Polyadenylate-binding protein 4-like (PABP-4-like) (Poly(A)-binding protein 4-like)	370	8	6	7	BioID
Q13064	P17812	Prey	CTPS1	PYRG1_HUMAN	CTP synthase 1 (EC 6.3.4.2) (CTP synthetase 1) (UTP--ammonia ligase 1)	591	4	3	2	BioID
Q13064	P31946	Prey	YWHAB	1433B_HUMAN	14-3-3 protein beta/alpha (Protein 1054) (Protein kinase C inhibitor protein 1) (KCIP-1) [Cleaved into: 14-3-3 protein beta/alpha, N-terminally processed]	246	5	6	5	BioID
Q13064	P31946	Prey	YWHAB	1433B_HUMAN	14-3-3 protein beta/alpha (Protein 1054) (Protein kinase C inhibitor protein 1) (KCIP-1) [Cleaved into: 14-3-3 protein beta/alpha, N-terminally processed]	246	4	4	4	AP-MS
Q13064	P38159	Prey	RBMX	RBMX_HUMAN	RNA-binding motif protein, X chromosome (Glycoprotein p43) (Heterogeneous nuclear ribonucleoprotein G) (hnRNP G) [Cleaved into: RNA-binding motif protein, X chromosome, N-terminally processed]	391	7	6	8	AP-MS
Q13064	P38159	Prey	RBMX	RBMX_HUMAN	RNA-binding motif protein, X chromosome (Glycoprotein p43) (Heterogeneous nuclear ribonucleoprotein G) (hnRNP G) [Cleaved into: RNA-binding motif protein, X chromosome, N-terminally processed]	391	6	7	8	BioID
Q13064	P42694	Prey	HELZ	HELZ_HUMAN	Probable helicase with zinc finger domain (EC 3.6.4.-) (Down-regulated in human cancers protein)	1942	17	13	11	BioID
Q13064	P42696	Prey	RBM34	RBM34_HUMAN	RNA-binding protein 34 (RNA-binding motif protein 34)	430	5	2	4	AP-MS
Q13064	P48634	Prey	PRRC2A	PRC2A_HUMAN	Protein PRRC2A (HLA-B-associated transcript 2) (Large proline-rich protein BAT2) (Proline-rich and coiled-coil-containing protein 2A) (Protein G2)	2157	49	43	44	BioID
Q13064	P54136	Prey	RARS	SYRC_HUMAN	Arginine--tRNA ligase, cytoplasmic (EC 6.1.1.19) (Arginyl-tRNA synthetase) (ArgRS)	660	7	16	11	AP-MS
Q13064	P54136	Prey	RARS	SYRC_HUMAN	Arginine--tRNA ligase, cytoplasmic (EC 6.1.1.19) (Arginyl-tRNA synthetase) (ArgRS)	660	3	6	1	BioID
Q13064	P55735	Prey	SEC13	SEC13_HUMAN	Protein SEC13 homolog (SEC13-like protein 1) (SEC13-related protein)	322	2	4	4	AP-MS
Q13064	P56270	Prey	MAZ	MAZ_HUMAN	Myc-associated zinc finger protein (MAZI) (Pur-1) (Purine-binding transcription factor) (Serum amyloid A-activating factor-1) (SAF-1) (Transcription factor Zif87) (ZF87) (Zinc finger protein 801)	477	2	2	2	AP-MS
Q13064	P56537	Prey	EIF6	IF6_HUMAN	Eukaryotic translation initiation factor 6 (eIF-6) (B(2)GCN homolog) (B4 integrin interactor) (CAB) (p27(BBP))	245	1	2	1	BioID
Q13064	P62854	Prey	RPS26	RS26_HUMAN	40S ribosomal protein S26 (Small ribosomal subunit protein eS26)	115	10	13	9	BioID
Q13064	P62854	Prey	RPS26	RS26_HUMAN	40S ribosomal protein S26	115	7	11	9	AP-MS
Q13064	P62995	Prey	TRA2B	TRA2B_HUMAN	Transformer-2 protein homolog beta (TRA-2 beta) (TRA2-beta) (hTRA2-beta) (Splicing factor, arginine/serine-rich 10) (Transformer-2 protein homolog B)	288	5	4	6	AP-MS
Q13064	P62995	Prey	TRA2B	TRA2B_HUMAN	Transformer-2 protein homolog beta (TRA-2 beta) (TRA2-beta) (hTRA2-beta) (Splicing factor, arginine/serine-rich 10) (Transformer-2 protein homolog B)	288	2	3	3	BioID
Q13064	P63096	Prey	GNAI1	GNAI1_HUMAN	Guanine nucleotide-binding protein G(i) subunit alpha-1 (Adenylate cyclase-inhibiting G alpha protein)	354	6	6	7	AP-MS
Q13064	Q01804	Prey	OTUD4	OTUD4_HUMAN	OTU domain-containing protein 4 (EC 3.4.19.12) (HIV-1-induced protein HIN-1)	1114	8	8	5	BioID
Q13064	Q04637	Prey	EIF4G1	IF4G1_HUMAN	Eukaryotic translation initiation factor 4 gamma 1 (eIF-4-gamma 1) (eIF-4G 1) (eIF-4G1) (p220)	1599	64	70	67	BioID
Q13064	Q04637	Prey	EIF4G1	IF4G1_HUMAN	Eukaryotic translation initiation factor 4 gamma 1 (eIF-4-gamma 1) (eIF-4G 1) (eIF-4G1) (p220)	1599	7	11	7	AP-MS
Q13064	Q06787	Prey	FMR1	FMR1_HUMAN	Synaptic functional regulator FMR1 (Fragile X mental retardation protein 1) (FMRP) (Protein FMR-1)	632	13	9	9	AP-MS
Q13064	Q06787	Prey	FMR1	FMR1_HUMAN	Synaptic functional regulator FMR1 (Fragile X mental retardation protein 1) (FMRP) (Protein FMR-1)	632	7	11	7	BioID
Q13064	Q12904	Prey	AIMP1	AIMP1_HUMAN	Aminoacyl tRNA synthase complex-interacting multifunctional protein 1 (Multisynthase complex auxiliary component p43) [Cleaved into: Endothelial monocyte-activating polypeptide 2 (EMAP-2) (Endothelial monocyte-activating polypeptide II) (EMAP-II) (Small inducible cytokine subfamily E member 1)]	312	3	7	5	AP-MS
Q13064	Q13064	Bait	MKRN3	MKRN3_HUMAN	Probable E3 ubiquitin-protein ligase makorin-3 (EC 2.3.2.27) (RING finger protein 63) (RING-type E3 ubiquitin transferase makorin-3) (Zinc finger protein 127)	507	60	56	58	BioID
Q13064	Q13064	Bait	MKRN3	MKRN3_HUMAN	Probable E3 ubiquitin-protein ligase makorin-3 (EC 6.3.2.-) (RING finger protein 63) (Zinc finger protein 127)	507	45	48	47	AP-MS
Q13064	Q13601	Prey	KRR1	KRR1_HUMAN	KRR1 small subunit processome component homolog (HIV-1 Rev-binding protein 2) (KRR-R motif-containing protein 1) (Rev-interacting protein 1) (Rip-1)	381	5	4	7	BioID
Q13064	Q13601	Prey	KRR1	KRR1_HUMAN	KRR1 small subunit processome component homolog (HIV-1 Rev-binding protein 2) (KRR-R motif-containing protein 1) (Rev-interacting protein 1) (Rip-1)	381	3	3	3	AP-MS
Q13064	Q14145	Prey	KEAP1	KEAP1_HUMAN	Kelch-like ECH-associated protein 1 (Cytosolic inhibitor of Nrf2) (INrf2) (Kelch-like protein 19)	624	16	17	12	BioID
Q13064	Q14152	Prey	EIF3A	EIF3A_HUMAN	Eukaryotic translation initiation factor 3 subunit A (eIF3a) (Eukaryotic translation initiation factor 3 subunit 10) (eIF-3-theta) (eIF3 p167) (eIF3 p180) (eIF3 p185)	1382	11	9	5	BioID
Q13064	Q14690	Prey	PDCD11	RRP5_HUMAN	Protein RRP5 homolog (NF-kappa-B-binding protein) (NFBP) (Programmed cell death protein 11)	1871	29	35	37	BioID
Q13064	Q14690	Prey	PDCD11	RRP5_HUMAN	Protein RRP5 homolog (NF-kappa-B-binding protein) (NFBP) (Programmed cell death protein 11)	1871	13	3	7	AP-MS
Q13064	Q14694	Prey	USP10	UBP10_HUMAN	Ubiquitin carboxyl-terminal hydrolase 10 (EC 3.4.19.12) (Deubiquitinating enzyme 10) (Ubiquitin thioesterase 10) (Ubiquitin-specific-processing protease 10)	798	7	7	5	BioID
Q13064	Q14721	Prey	KCNB1	KCNB1_HUMAN	Potassium voltage-gated channel subfamily B member 1 (Delayed rectifier potassium channel 1) (DRK1) (h-DRK1) (Voltage-gated potassium channel subunit Kv2.1)	858	2	1	1	BioID
Q13064	Q15072	Prey	ZNF146	OZF_HUMAN	Zinc finger protein OZF (Only zinc finger protein) (Zinc finger protein 146)	292	1	4	1	AP-MS
Q13064	Q15369	Prey	TCEB1	ELOC_HUMAN	Transcription elongation factor B polypeptide 1 (Elongin 15 kDa subunit) (Elongin-C) (EloC) (RNA polymerase II transcription factor SIII subunit C) (SIII p15)	112	2	2	2	AP-MS
Q13064	Q15370	Prey	TCEB2	ELOB_HUMAN	Transcription elongation factor B polypeptide 2 (Elongin 18 kDa subunit) (Elongin-B) (EloB) (RNA polymerase II transcription factor SIII subunit B) (SIII p18)	118	3	3	3	AP-MS
Q13064	Q1KMD3	Prey	HNRNPUL2	HNRL2_HUMAN	Heterogeneous nuclear ribonucleoprotein U-like protein 2 (Scaffold-attachment factor A2) (SAF-A2)	747	22	22	23	BioID
Q13064	Q5BKZ1	Prey	ZNF326	ZN326_HUMAN	DBIRD complex subunit ZNF326 (Zinc finger protein 326) (Zinc finger protein interacting with mRNPs and DBC1)	582	5	8	8	BioID
Q13064	Q5T4S7	Prey	UBR4	UBR4_HUMAN	E3 ubiquitin-protein ligase UBR4 (EC 6.3.2.-) (600 kDa retinoblastoma protein-associated factor) (N-recognin-4) (Retinoblastoma-associated factor of 600 kDa) (RBAF600) (p600) (Zinc finger UBR1-type protein 1)	5183	8	26	16	AP-MS
Q13064	Q5T6F2	Prey	UBAP2	UBAP2_HUMAN	Ubiquitin-associated protein 2 (UBAP-2)	1119	19	17	19	BioID
Q13064	Q5TC82	Prey	RC3H1	RC3H1_HUMAN	Roquin-1 (Roquin) (RING finger and C3H zinc finger protein 1) (RING finger and CCCH-type zinc finger domain-containing protein 1) (RING finger protein 198)	1133	4	5	5	BioID
Q13064	Q659C4	Prey	LARP1B	LAR1B_HUMAN	La-related protein 1B (La ribonucleoprotein domain family member 1B) (La ribonucleoprotein domain family member 2) (La-related protein 2)	914	16	13	12	BioID
Q13064	Q6P158	Prey	DHX57	DHX57_HUMAN	Putative ATP-dependent RNA helicase DHX57 (EC 3.6.4.13) (DEAH box protein 57)	1386	13	9	4	BioID
Q13064	Q6ZN17	Prey	LIN28B	LN28B_HUMAN	Protein lin-28 homolog B (Lin-28B)	250	8	6	7	BioID
Q13064	Q6ZN17	Prey	LIN28B	LN28B_HUMAN	Protein lin-28 homolog B (Lin-28B)	250	2	3	2	AP-MS
Q13064	Q71RC2	Prey	LARP4	LARP4_HUMAN	La-related protein 4 (La ribonucleoprotein domain family member 4)	724	30	29	31	BioID
Q13064	Q71RC2	Prey	LARP4	LARP4_HUMAN	La-related protein 4 (La ribonucleoprotein domain family member 4)	724	5	6	4	AP-MS
Q13064	Q7LG56	Prey	RRM2B	RIR2B_HUMAN	Ribonucleoside-diphosphate reductase subunit M2 B (EC 1.17.4.1) (TP53-inducible ribonucleotide reductase M2 B) (p53-inducible ribonucleotide reductase small subunit 2-like protein) (p53R2)	351	1	2	1	AP-MS
Q13064	Q86TG7	Prey	PEG10	PEG10_HUMAN	Retrotransposon-derived protein PEG10 (Embryonal carcinoma differentiation-regulated protein) (Mammalian retrotransposon-derived protein 2) (Myelin expression factor 3-like protein 1) (MEF3-like protein 1) (Paternally expressed gene 10 protein) (Retrotransposon gag domain-containing protein 3) (Retrotransposon-derived gag-like polyprotein) (Ty3/Gypsy-like protein)	708	5	7	4	BioID
Q13064	Q8IUD2	Prey	ERC1	RB6I2_HUMAN	ELKS/Rab6-interacting/CAST family member 1 (ERC-1) (Rab6-interacting protein 2)	1116	17	16	14	BioID
Q13064	Q8IUD2	Prey	ERC1	RB6I2_HUMAN	ELKS/Rab6-interacting/CAST family member 1 (ERC-1) (Rab6-interacting protein 2)	1116	7	10	8	AP-MS
Q13064	Q8IWZ3	Prey	ANKHD1	ANKH1_HUMAN	Ankyrin repeat and KH domain-containing protein 1 (HIV-1 Vpr-binding ankyrin repeat protein) (Multiple ankyrin repeats single KH domain) (hMASK)	2542	31	23	23	BioID
Q13064	Q8N3C0	Prey	ASCC3	ASCC3_HUMAN	Activating signal cointegrator 1 complex subunit 3 (EC 3.6.4.12) (ASC-1 complex subunit p200) (ASC1p200) (Helicase, ATP binding 1) (Trip4 complex subunit p200)	2202	4	5	4	BioID
Q13064	Q8NDV7	Prey	TNRC6A	TNR6A_HUMAN	Trinucleotide repeat-containing gene 6A protein (CAG repeat protein 26) (EMSY interactor protein) (GW182 autoantigen) (Protein GW1) (Glycine-tryptophan protein of 182 kDa)	1962	6	4	5	BioID
Q13064	Q92540	Prey	SMG7	SMG7_HUMAN	Protein SMG7 (EST1-like protein C) (SMG-7 homolog) (hSMG-7)	1137	8	9	8	BioID
Q13064	Q92600	Prey	RQCD1	CNOT9_HUMAN	CCR4-NOT transcription complex subunit 9 (Cell differentiation protein RQCD1 homolog) (Rcd-1)	299	4	4	4	BioID
Q13064	Q92615	Prey	LARP4B	LAR4B_HUMAN	La-related protein 4B (La ribonucleoprotein domain family member 4B) (La ribonucleoprotein domain family member 5) (La-related protein 5)	738	26	21	19	BioID
Q13064	Q92900	Prey	UPF1	RENT1_HUMAN	Regulator of nonsense transcripts 1 (EC 3.6.4.-) (ATP-dependent helicase RENT1) (Nonsense mRNA reducing factor 1) (NORF1) (Up-frameshift suppressor 1 homolog) (hUpf1)	1129	53	68	59	AP-MS
Q13064	Q96BK5	Prey	PINX1	PINX1_HUMAN	PIN2/TERF1-interacting telomerase inhibitor 1 (Liver-related putative tumor suppressor) (Pin2-interacting protein X1) (Protein 67-11-3) (TRF1-interacting protein 1)	328	1	3	2	AP-MS
Q13064	Q96C19	Prey	EFHD2	EFHD2_HUMAN	EF-hand domain-containing protein D2 (Swiprosin-1)	240	6	0	5	AP-MS
Q13064	Q96EV2	Prey	RBM33	RBM33_HUMAN	RNA-binding protein 33 (Proline-rich protein 8) (RNA-binding motif protein 33)	1170	10	11	7	AP-MS
Q13064	Q96I24	Prey	FUBP3	FUBP3_HUMAN	Far upstream element-binding protein 3 (FUSE-binding protein 3)	572	22	21	23	BioID
Q13064	Q96KR1	Prey	ZFR	ZFR_HUMAN	Zinc finger RNA-binding protein (hZFR) (M-phase phosphoprotein homolog)	1074	17	18	26	BioID
Q13064	Q96KR1	Prey	ZFR	ZFR_HUMAN	Zinc finger RNA-binding protein (hZFR) (M-phase phosphoprotein homolog)	1074	10	11	11	AP-MS
Q13064	Q96PK6	Prey	RBM14	RBM14_HUMAN	RNA-binding protein 14 (Paraspeckle protein 2) (PSP2) (RNA-binding motif protein 14) (RRM-containing coactivator activator/modulator) (Synaptotagmin-interacting protein) (SYT-interacting protein)	669	10	5	5	AP-MS
Q13064	Q96SI9	Prey	STRBP	STRBP_HUMAN	Spermatid perinuclear RNA-binding protein	672	25	23	27	BioID
Q13064	Q96SI9	Prey	STRBP	STRBP_HUMAN	Spermatid perinuclear RNA-binding protein	672	8	11	7	AP-MS
Q13064	Q99700	Prey	ATXN2	ATX2_HUMAN	Ataxin-2 (Spinocerebellar ataxia type 2 protein) (Trinucleotide repeat-containing gene 13 protein)	1313	35	32	37	BioID
Q13064	Q99700	Prey	ATXN2	ATX2_HUMAN	Ataxin-2 (Spinocerebellar ataxia type 2 protein) (Trinucleotide repeat-containing gene 13 protein)	1313	3	3	3	AP-MS
Q13064	Q9BPZ3	Prey	PAIP2	PAIP2_HUMAN	Polyadenylate-binding protein-interacting protein 2 (PABP-interacting protein 2) (PAIP-2) (Poly(A)-binding protein-interacting protein 2)	127	3	2	3	BioID
Q13064	Q9BUT9	Prey	MCRIP2	MCRI2_HUMAN	MAPK regulated corepressor interacting protein 2 (Protein FAM195A)	160	8	7	7	BioID
Q13064	Q9BWE0	Prey	REPIN1	REPI1_HUMAN	Replication initiator 1 (60 kDa origin-specific DNA-binding protein) (60 kDa replication initiation region protein) (ATT-binding protein) (DHFR oribeta-binding protein RIP60) (Zinc finger protein 464)	567	5	6	3	BioID
Q13064	Q9HBD1	Prey	RC3H2	RC3H2_HUMAN	Roquin-2 (EC 2.3.2.27) (Membrane-associated nucleic acid-binding protein) (RING finger and CCCH-type zinc finger domain-containing protein 2) (RING finger protein 164) (RING-type E3 ubiquitin transferase Roquin-2)	1191	7	6	6	BioID
Q13064	Q9HCE1	Prey	MOV10	MOV10_HUMAN	Putative helicase MOV-10 (EC 3.6.4.13) (Armitage homolog) (Moloney leukemia virus 10 protein)	1003	34	36	28	BioID
Q13064	Q9HCE1	Prey	MOV10	MOV10_HUMAN	Putative helicase MOV-10 (EC 3.6.4.13) (Armitage homolog) (Moloney leukemia virus 10 protein)	1003	17	19	15	AP-MS
Q13064	Q9HCJ0	Prey	TNRC6C	TNR6C_HUMAN	Trinucleotide repeat-containing gene 6C protein	1690	3	4	2	BioID
Q13064	Q9NP73	Prey	ALG13	ALG13_HUMAN	Putative bifunctional UDP-N-acetylglucosamine transferase and deubiquitinase ALG13 (EC 2.4.1.141) (EC 3.4.19.12) (Asparagine-linked glycosylation 13 homolog) (Glycosyltransferase 28 domain-containing protein 1) (UDP-N-acetylglucosamine transferase subunit ALG13 homolog)	1137	8	8	4	BioID
Q13064	Q9NUD5	Prey	ZCCHC3	ZCHC3_HUMAN	Zinc finger CCHC domain-containing protein 3	404	18	19	21	BioID
Q13064	Q9NUD5	Prey	ZCCHC3	ZCHC3_HUMAN	Zinc finger CCHC domain-containing protein 3	404	7	12	10	AP-MS
Q13064	Q9NZB2	Prey	FAM120A	F120A_HUMAN	Constitutive coactivator of PPAR-gamma-like protein 1 (Oxidative stress-associated Src activator) (Protein FAM120A)	1118	10	13	10	AP-MS
Q13064	Q9NZB2	Prey	FAM120A	F120A_HUMAN	Constitutive coactivator of PPAR-gamma-like protein 1 (Oxidative stress-associated Src activator) (Protein FAM120A)	1118	10	8	8	BioID
Q13064	Q9P0J7	Prey	KCMF1	KCMF1_HUMAN	E3 ubiquitin-protein ligase KCMF1 (EC 6.3.2.-) (FGF-induced in gastric cancer) (Potassium channel modulatory factor) (PCMF) (ZZ-type zinc finger-containing protein 1)	381	2	3	3	AP-MS
Q13064	Q9UHC7	Prey	MKRN1	MKRN1_HUMAN	E3 ubiquitin-protein ligase makorin-1 (EC 2.3.2.27) (RING finger protein 61) (RING-type E3 ubiquitin transferase makorin-1)	482	6	6	5	BioID
Q13064	Q9UHC7	Prey	MKRN1	MKRN1_HUMAN	E3 ubiquitin-protein ligase makorin-1 (EC 6.3.2.-) (RING finger protein 61)	482	2	7	5	AP-MS
Q13064	Q9UM54	Prey	MYO6	MYO6_HUMAN	Unconventional myosin-VI (Unconventional myosin-6)	1294	29	18	27	AP-MS
Q13064	Q9UN86	Prey	G3BP2	G3BP2_HUMAN	Ras GTPase-activating protein-binding protein 2 (G3BP-2) (GAP SH3 domain-binding protein 2)	482	13	14	11	BioID
Q13064	Q9Y2X3	Prey	NOP58	NOP58_HUMAN	Nucleolar protein 58 (Nucleolar protein 5)	529	13	12	12	AP-MS
Q13064	Q9Y520	Prey	PRRC2C	PRC2C_HUMAN	Protein PRRC2C (BAT2 domain-containing protein 1) (HBV X-transactivated gene 2 protein) (HBV XAg-transactivated protein 2) (HLA-B-associated transcript 2-like 2) (Proline-rich and coiled-coil-containing protein 2C)	2896	77	76	74	BioID
Q13064	Q9Y6M1	Prey	IGF2BP2	IF2B2_HUMAN	Insulin-like growth factor 2 mRNA-binding protein 2 (IGF2 mRNA-binding protein 2) (IMP-2) (Hepatocellular carcinoma autoantigen p62) (IGF-II mRNA-binding protein 2) (VICKZ family member 2)	599	26	22	21	BioID
Q13064	Q9Y6M1	Prey	IGF2BP2	IF2B2_HUMAN	Insulin-like growth factor 2 mRNA-binding protein 2 (IGF2 mRNA-binding protein 2) (IMP-2) (Hepatocellular carcinoma autoantigen p62) (IGF-II mRNA-binding protein 2) (VICKZ family member 2)	599	11	16	12	AP-MS
